# Supplementary material for: A Universal Pharmacological-Based List of Drugs with Anticholinergic Activity
Source: Pharmaceutics. 2023 Jan 10;15(1):230. doi: 10.3390/pharmaceutics15010230 (PMC9863833; doi:10.3390/pharmaceutics15010230)
Supplement: Supplementary file 1 [file pharmaceutics-15-00230-s001.zip]

Archive with 3 entries (2 files):
- pharmaceutics-2094031-supplementary/
- pharmaceutics-2094031-supplementary/Supplementary Table  S1.pdf
- pharmaceutics-2094031-supplementary/Supplementary Table  S2.pdf
